# Supplementary material for: Cell-integrated serum-induced signalling patterns can differentiate between hand and knee osteoarthritis patients
Source: Rheumatology (Oxford). 2024 Nov 18;64(6):3929–37. doi: 10.1093/rheumatology/keae555 (PMC12107062; doi:10.1093/rheumatology/keae555)
Supplement: keae555_Supplementary_Data [file keae555_supplementary_data.zip]

Archive with 4 entries (3 files):
- keae555_Supplementary_Data/
- keae555_Supplementary_Data/rhe-23-2136-File007.docx
- keae555_Supplementary_Data/rhe-23-2136-File008.tif
- keae555_Supplementary_Data/rhe-23-2136-File009.tif
